# Supplementary material for: Proton Irradiation Induces Differential Cellular Responses and Proteomic Signatures in Chondrosarcoma and Chondrocytes
Source: Curr Issues Mol Biol. 2026 Apr 25;48(5):450. doi: 10.3390/cimb48050450 (PMC13204733; doi:10.3390/cimb48050450)
Supplement: Supplementary file 1 [file cimb-48-00450-s001.zip]

Archive with 1 entries (1 files):
- cimb-4242040-supplementary.pdf
